# Supplementary material for: Dose escalation pre-clinical trial of novel DOK7-AAV in mouse model of DOK7 congenital myasthenia
Source: Brain Commun. 2025 Jan 30;7(1):fcaf046. doi: 10.1093/braincomms/fcaf046 (PMC11814498; doi:10.1093/braincomms/fcaf046)
Supplement: fcaf046_Supplementary_Data [file fcaf046_supplementary_data.zip]

Archive with 7 entries (7 files):
- Supplementary File 1 Mouse Weights.xlsx
- Supplementary File 2 Strength Data.xlsx
- Supplementary File 3 Hang Test Analyses.xlsx
- Supplementary File 4 EMG Data.xlsx
- Supplementary Material.pdf
- Supplementary video legend.docx
- Supplementary_video 1.mp4
