# Supplementary material for: Dose escalation pre-clinical trial of novel DOK7-AAV in mouse model of DOK7 congenital myasthenia
Source: Brain Commun. 2025 Jan 30;7(1):fcaf046. doi: 10.1093/braincomms/fcaf046 (PMC11814498; doi:10.1093/braincomms/fcaf046)
Supplement: fcaf046_Supplementary_Data [file fcaf046_supplementary_data.zip › Supplementary File 1 Mouse Weights.xlsx]

## Sheet: male weights
		Weights of mice that reached the end of the trial, and also of Dose 2x1013 vg/kg
		WT 3 month group					3 month 6x1013 vg/kg						3 month 2x1013 vg/kg				3 month 1x1014 vg/kg						1 month WT					1 month 6x1013 vg/kg						1 month 1x1014 vg/kg						uninjected controls
Age (days)		60.3g	59.2e	71.7d	81.5d		58.2e	60.3f	59.2b	80.1a	86.1c		67.1b	67.1d	70.1c		73.7b	84.3d	81.2b	87.1a	87.1c		79.5c	85.5d	77.7e	84.8f		80.2a	83.1b	80.6b	87.2c	101.3g		80.5b	90.3a	90.4c	80.8c	86.5a		72.3c	73.1e	73.2b	97.2a	96.4a
3		2.8	3	2.5	2.5		1.5	2	2.1	2	1.6		2.1	2.1	2.2		2	2.2	1.9	1.8	1.9		3.2	3.5	3.2	3.1		1.5	1.9	1.4	2.1	2.1		1.6	1.8	1.8	1.9	2		2	2	2.3	1.6	1.6
4		3.5	3.6	3.5	3		1.7	2.3	2.2	2	1.7		2.5	2.4	2.5		2.1	2.3	2.1	2.1	2.2		4	3.9	3.9	3.9		1.8	2	1.8	2.4	2.6		1.8	2.1	2.2	1.9	2.2		2.2	2.3	2.6	2	1.8
5		4.3	4.4	4.6	4		1.8	2.7	2.3	2.3	2.2		2.6	2.5	2.7		2.3	2.6	2.6	2.6	2.6		4.7	3.6	4.6	4.9		2.3	2.2	2.3	2.7	2.7		2.3	2.3	2.6	2.1	2.5		2.2	2.4	2.7	2.3	2.1
6		5.2	5.1	5.2	4.8		2.3	2.9	2.4	2.4	2.6		2.5	2.5	2.6		2.3	2.6	2.7	2.8	2.8		5.4	4.2	5.4	5.7		2.7	2.3	2.6	2.7	2.8		2.5	2.3	2.7	2.2	2.6		2.6	2.6	2.7	2.5	2.2
7		5.7	5.5	6	5.9		2.5	3.2	2.6	2.4	3		culled	2.5	culled		2.4	2.7	2.9	3.1	2.9		6.2	4.7	6	6.5		3	2.5	2.7	3	3		2.9	2.4	3.1	2.3	2.9		2.7	2.6	2.6	2.7	2.1
8		6.1	6.1	6.6	6.4		2.6	3.4	2.8	2.5	3.4			culled			2.5	2.7	3.5	3.6	3.4		6.9	5.2	6.7	7.3		3.2	2.7	2.7	3	3.2		3.1	2.8	3.3	2.5	3.2		3	2.7		2.6
9		6.9	6.6	7.1	7.3		2.9	3.8	2.9	2.7	4						2.6	2.8	4	4	3.7		7.2	5.7	7.5	8		3.6	3	3	3.2	3.3		3.6	3.1	3.4	2.9	3.6		2.9	2.5
10		7.4	7.2	7.8	8.2		3.3	4.2	3	2.9	4.4						2.6	2.9	4.2	4.5	4.1		8.1	6.4	8.2	8.7		4	3.4	3.1	3.8	3.6		4	3.4	3.7	3.1	4.2
11		7.5	7.8	8.4	9		3.5	4.6	3.3	3.4	5						2.7	3.2	4.6	5	4.6		8.7	7.1	8.5	9.4		4.2	3.6	3.4	4.2	4		4.1	3.9	4	3.4	4.8
12		8.5	8.7	9.1	10.2		4	5.2	3.8	3.4	5.5						3	3.4	5.1	5.4	4.9		9.3	7.6	9	9.9		4.5	4	3.7	4.5	4.2		4.5	4	4.3	3.7	5.2
13		9	9.2	9.8	11		4.4	5.7	4.1	3.7	5.9						3.1	3.7	5.8	6	5.7		9.7	8.1	9.2	10.7		4.7	4.2	4.1	5.3	4.5		5.1	4.5	4.5	4.2	5.9
14		9.4	9.6	10.1	11.4		4.8	6.1	4.5	4	6.5						3.3	4	6.2	6.6	6.1		10	8.5	9.3	11.2		4.9	4.9	4.7	5.8	4.6		5.7	5.2	4.7	4.7	6.2
15		9.9	9.7	10.1	12.1		5.3	6.6	4.9	4.2	6.9						3.5	4.3	6.6	7.1	6.5		9.8	8.7	9.4	11.3		5.4	5.2	5.3	6.1	4.8		6.3	5.2	4.5	5.2	6.7
16		10	9.9	10	12.3		5.7	7	5.3	4.2	7.3						3.8	4.4	6.8	7.3	7		9.8	8.8	9.6	11.1		5.4	5.8	5.6	6.3	4.9		6.3	5.6	4.8	5.5	7.1
17		10.2	9.8	9.7	12.3		6	7.4	5.3	4.1	7.6						3.8	4.5	7	7.5	7.1		9.8	8.6	9.4	11.2		5.7	6.1	6.3	6.3	5.1		6.4	5.5	5	5.6	7.5
18		9.9	9.9	9.9	12.6		6.1	7.2	5.6	4.1	7.6						4.2	4.3	7.1	7.5	7		9.9	8.4	9.8	11.2		5.8	6.3	6.4	6.4	4.9		6.7	5.4	4.8	5.6	7.3
19		10.2	10.2	9.9	13		5.9	7.1	5.6	4.5	7.5						4.2	4.2	6.8	7.2	6.6		10.5	8.6	10	11.5		5.6	6	6.7	6.7	4.7		6.7	5.3	4.9	5.7	7.3
20		10.9	10.5	10.5	13.1		6	7.5	5.6	4.4	7.4						4.3	4.2	6.9	7.3	7.2		11	8.5	10.4	12.1		5.2	6.2	6.9	6.8	4.9		7.1	5.7	4.9	5.4	7.6
21		12.3	11.3	11.2	13.7		6	8.4	6	4.7	8						4.1	4.4	7.2	7.3	7.4		12.8	8.9	11.9	13.1		5	6.5	6.7	6.7	5.5		7.6	6.1	4.9	5.9	8.2
22		13.1	12	11.7	14.9		5.9	8.9	6.3	5.1	8.3						4.3	4.9	7.7	7.7	8.2		14	9.1	12.7	13.8		5	6.7	7.1	7.1	6.1		8.4	6.4	5.2	6.4	8.9
23		13.8	12.9	13.5	16.1		6.1	9.5	6.2	5.8	9.5						5	4.9	8.6	7.9	8.3		14.6	10.7	13.6	14.9		5.4	7.5	7.6	7.5	6.2		8.8	7.3	5.7	7.3	9.6
24		14.7	13.8	14.8	17		6.7	10.4	6.4	6.4	10.4						5.2	5.6	9.5	8.2	9.4		16.7	11.3	14.8	16.7		6.5	8.5	8.2	8	6.7		9.6	8.1	6.5	7.9	10.5
25		15.8	14.5	15.8	18.6		7.7	11.6	7.2	7	11.5						5.5	6	9.6	9.2	10.5		17.6	12	15	17.7		7.3	9	9.6	9.2	7.5		10.1	9.2	6.5	7.8	11.3
26		17.6	15.9	16.7	20.2		8.3	12.8	8.2	7.6	12						6.4	6.7	10.8	10.4	11.4		18.6	13.6	16.5	19.3		7.3	10.2	9.7	10.4	8		10.6	10.5	7.3	9.2	12.2
27		18.5	17.5	18.2	21.8		9.3	13.6	8.9	8.3	12.9						6.9	7.3	11.2	10.9	12.1		20	14.3	16.6	20.3		8.2	10.9	10.4	11.4	8.8		11	11.4	7.6	10	13.3
28		19.3	18.5	19.5	23.2		10.5	14.1	9.8	9.1	14.2						8.1	8.1	11.7	12	13.3		20.9	15.6	17	22.1		8.2	12	11.3	12.5	9.6		12.1	12.2	8.9	10.5	14
29		20.5	20.2	20.2	24		11.1	15.1	11	9.5	14.9						8.6	8.5	12.5	13	14.4
30		21.5	21	21	25.7		11.8	15.7	11.5	10.4	15.6						8.6	9.3	12.8	13.5	15.4
31		22.5	21.6	21.8	26.1		12.2	16.7	12.2	10.9	16.1						8.5	10.2	14.3	15	16.6
32		22.4	22.9	22.4	27.7		13.1	17.1	13.3	11.4	17						10.1	11.3	15.4	15.6	17.5
33		22.7	22.8	23.4	27.5		14.2	17.8	13.8	12.2	17.2						10.8	12	16.3	15.5	16.8
34		22.9	23.5	23.8	27.9		14.8	18.4	14.7	13	17.6						11.4	12.7	17	15.9	17.4
35		24.1	23.6	24.2	28.2		15.2	18.9	15	13.1	18.4						12.2	14.1	17.8	17.1	17.7
36
37
38
39
40
41
42		26.3	25.1	25.2	30.3		18.5	20.9	18.5	17	20.7						16.7	17.2	20.2	20	20.6
43
44
45
46
47
48
49		28.7	26.8	27.7	31.6		19.6	23.5	20.4	18	22.4						18.3	18.9	21.5	20.8	21.3
50
51
52
53
54
55
56		28.3	28	27.9	32.9		21.9	23.8	20.8	18.4	23.5						19.1	19.9	22.9	21.4	21.6
57
58
59
60
61
62
63		29.5	26.6	29.2	34.8		21.9	23.5	20.9	18.7	23.8						19	20.5	24.3	22.6	22.9
64
65
66
67
68
69
70		30.6	28.2	29.6	35.6		22	26	22.5	19.5	25.1						20.3	21.6	25	23.9	23.4
71
72
73
74
75
76
77		31.8	29.2	29.6	38.6		22.2	26.6	22.6	19.5	25.4						20.8	21.8	25.2	24.6	25.1
78
79
80
81
82
83
84		31.7	30.1	31.5	39.8		23.1	27.2	23.1	20	26.4						21.2	22.4	25.9	25.2	24.3
85

## Sheet: female weights
		Weights of mice that reached the end of the trial, and also of Dose 2x1013 vg/kg
		WT 3 month group					3 month 6x1013 vg/kg						3 month 2x1013 vg/kg				3 month 1x1014 vg/kg						1 month WT					1 month 6x1013 vg/kg Andelyn						1 month 1x1014 vg/kg						uninjected controls
Age (days)		67.2f	69.1c	59.2a	59.2f		60.2i	67.3b	73.4a	60.7b	81.2a		72.1c	72.1d	72.1e		74.3a	67.5b	81.1b	87.1b	80.5a		81.5b	92.2h	84.3c	84.3e		79.1a	92.2c	85.3a	96.3b	96.4b		87.2f	90.3b	85.4a	92.4a	86.4a		72.3d	69.6b	69.6c	105.1a	103.2a
3		2.2	2.5	2.3	2.3		2.1	1.9	1.5	2	1.6		2.1	1.9	2		1.8	2.1	1.9	1.8	1.5		2.5	2.5	2.7	2.9		1.7	1.9	1.8	2	1.6		2.1	1.8	1.7	1.6	1.9		2	1.8	2	2	2.1
4		2.9	3.1	2.9	2.9		2.4	2.1	1.8	2.3	1.8		2.4	2.4	2.2		2	2.4	2	2.2	1.9		3	3.1	3.3	3.5		2.1	2.1	2	2.1	1.8		2.3	2.1	2	1.9	2.3		2.2	1.9	2.1	2.3	2.2
5		3.8	4.1	3.5	3.6		2.9	2.4	2.3	2.9	2.3		2.5	2.6	2.6		2.4	2.7	2.2	2.7	2.3		4	4	4.5	4.7		2.4	2.3	2.1	2.2	2.5		2.5	2.6	2.2	2.4	2.9		2.2	1.8	2	2.5	2.5
6		4.5	5	4.2	4.2		3	2.6	2.5	2.9	2.4		2.5	2.7	2.6		2.6	2.7	2.4	2.9	2.6		4.6	4.8	5.2	5.2		2.6	2.5	2.1	2.4	2.6		2.6	2.6	2.3	2.5	3.2		2.4			2.5	2.5
7		5.3	5.7	4.6	4.7		3	2.8	2.6	3	2.6		2.5	2.7	2.5		2.7	3	2.7	3.1	2.8		5.6	5.7	5.9	6.1		2.7	2.6	2.2	2.6	2.6		2.6	2.7	2	2.9	3.5		2.8			2.4	2.4
8		6.1	6.4	5.3	5.3		3.2	3	2.9	3.2	2.9		culled	2.9	culled		3.1	3.2	2.8	3.4	3.3		6.3	6.8	6.6	6.8		2.8	2.8	2.3	2.7	2.9		2.8	2.9	2.7	3.2	3.5		3
9		6.8	7	5.8	5.8		3.4	3.4	3	3.4	3.2			2.9			3.3	3.4	3.1	3.8	3.7		6.9	7.2	7.4	7.7		3.1	3	2.5	2.9	3		3.2	3.1	3	3.5	3.9		3
10		7.3	7.7	6.3	6.3		3.7	3.8	3.1	3.8	3.6			3.1			3.8	4	3.6	4	4		7.8	8	8.3	8.7		3.4	3.1	2.6	2.9	3.3		3.8	3.6	3.3	4	4.1		2.8
11		7.9	8.7	6.9	6.8		4.2	4.1	3.3	4.5	3.9			2.9			3.9	4.4	4	4.4	4.5		8.3	8.9	9.3	9.4		3.5	3.4	2.8	3	3.4		4.2	3.9	3.7	4.7	4.1
12		8.5	9.4	7.8	7.6		4.7	4.7	3.6	4.6	4.2			culled			4.4	4.9	4.5	4.9	5.2		9.3	9.4	10.1	10		3.7	3.6	3.1	3.1	3.5		4.7	4.5	4.1	5.3	4.2
13		9.6	9.9	8.3	8.3		5.3	5.2	4.2	4.9	4.5						5	5.2	5	5.5	5.7		9.9	9.6	10.7	10.4		3.7	3.8	3.2	3.4	3.5		5.4	4.7	4.4	5.7	4.5
14		9.9	10.2	9	8.6		5.8	5.9	4.5	5	4.9						5.1	6.1	5.4	6	6.2		10.5	10.1	11	10.7		4	4	3.5	3.7	3.6		5.6	5	4.8	6.1	4.8
15		10	10.6	9.3	9		6.1	6	4.8	5.2	5.3						5.5	6.2	5.6	6.5	6.6		11	10.2	11.4	11.1		4.3	4	3.5	4	3.9		6.1	5.3	5.2	6.5	5
16		10.3	10.5	9.4	9.2		6.4	6.4	5	5.1	5.6						5.7	6.2	5.8	6.7	6.9		11.4	10	11	11		4.5	4	3.7	4.2	4.1		6.7	5.7	5.4	6.5	5.3
17		10	10.3	9.4	9.1		6.6	6.4	5.1	4.8	6						5.8	6.2	5.8	6.8	7		11.4	9.8	10.7	10.4		4.9	4.1	3.7	4.3	4.2		6.8	5.7	5.4	6.8	5.6
18		9.7	10.1	9.4	9.1		6.8	6.6	5.1	4.7	6.2						5.8	6.1	5.6	6.7	7		11.3	9.7	10.6	10.5		5	3.9	3.7	4.2	4.2		6.7	5.7	5.4	6.6	5.7
19		9.7	10.5	9.7	9.3		6.7	6.5	5.1	5.1	5.8						5.9	6.3	5.7	6.4	6.8		11.3	10.2	10.8	10.7		5.2	3.9	3.7	4.2	4		6.8	5.7	5.2	6.6	5.6
20		10.5	11.2	10.1	9.5		7.1	6.2	4.7	5.2	6						5.8	6.6	5.9	6.9	6.8		11.4	10.8	11	11.4		5.5	4.5	3.6	4.1	4.1		6.5	6.2	5.3	6.4	5.6
21		10.8	11.8	10.6	9.9		7.5	6.5	4.8	5.4	6.5						6.2	6.9	6.1	7.2	7.5		11.9	11.8	11.4	11.6		6.2	5	3.7	4.3	4.2		6.7	6.3	5.7	6.9	5.5
22		11.6	12.2	11.8	10.6		8	7.5	5.4	6.4	7.4						6.8	7.6	6.9	7.8	7.9		12.6	11.6	13	12.6		6.6	5.3	4	4.9	4.5		6.8	6.4	5.9	7.5	5.7
23		12.1	13.7	12.3	11.1		8.2	8.3	5.5	6.7	8						7.1	8.1	7.5	8.3	8.4		13	13.1	14.3	13.9		7.2	6	4.7	5.4	4.9		6.8	7.1	6.8	8.1	6
24		12.9	14.3	13.1	11.9		7.9	8.6	6.4	6.9	8.6						7.5	8.6	8.4	9.3	9		13.3	13.8	15.9	14.3		7.8	3	5.3	5.7	5.4		7.3	7.8	7.5	8.6	6.6
25		13.3	16	13.5	12.7		8.1	9.8	7.2	7.3	9.1						8.3	9.4	9.2	9.8	9.8		14.1	14.3	16.4	15.3		8.2	6.7	5.9	5.9	5.7		7.8	8.1	8.2	9.7	6.9
26		14.3	17	14.4	13.7		8.4	10	7.4	8.5	9.7						9.1	10.3	9.5	10.3	10.5		15.3	14.9	17.8	15.7		9.4	6.9	6.4	6.5	6.3		8.3	9.1	8.7	10.6	7.3
27		15.3	18	15.3	14.7		10.5	10.4	8.3	9.2	10.5						9.7	11.2	10.6	10.5	11.2		16	15.7	18.8	16.7		9.6	7.7	7.1	7.1	6.8		9.1	9.9	9.5	10.9	7.6
28		15.5	19.3	16.5	15.8		10.4	11.3	8.6	9.6	11.4						10.7	11.7	11.6	11.5	12.2		16.8	16.5	19.6	17		10.1	8	8	7.4	7.1		9.9	10.8	10.7	11.7	7.9
29		15.9	19.7	17.3	16.6		10.6	12.3	9.3	9.8	12.1						10.9	12.3	12.1	12.4	12.7
30		16.2	20.5	17.8	17.6		11.5	12.6	10	10.5	12.2						11.6	12.9	13	13.1	13.6
31		16.5	20.1	18.1	17.5		11.7	13.2	10.9	10.6	13.3						11.9	13.4	13.4	13.8	14.4
32		17	20.8	18.7	17.8		12.1	13.9	11.3	11.4	13.9						12	13.5	13.8	14.7	14.1
33		16.9	21.8	19	17.9		12.6	15.2	11.7	11.9	13.8						12.8	14.3	14.1	14.2	14.2
34		17.3	22.4	18.9	18.7		13.6	15.7	12.2	12.5	13.9						12.7	14.4	14.5	15.1	14.5
35		17.7	22.4	19	18.7		13	16.1	12.7	12.6	14.2						12.7	14.6	14.5	15.1	14.7
36
37
38
39
40
41
42		20.4	22.6	20.6	19.5		13.9	17.4	15.6	13.2	14.9						14	15.8	14.4	16	15.9
43
44
45
46
47
48
49		20.9	23.1	22.2	20.4		14.9	18.3	16.6	14.4	15.7						14.4	16.7	14.3	17.2	15.9
50
51
52
53
54
55
56		21.5	24.4	21.6	21.8		15.6	19.2	16.1	14.9	16.7						15	17	15.7	17.3	17
57
58
59
60
61
62
63		24.1	25	22.8	21.5		16.9	19.4	16.8	16.2	17						16.2	17.3	16.5	17.5	17.6
64
65
66
67
68
69
70		24.2	27.4	23.5	23.3		16.1	20.6	17.4	16.3	18.2						16.1	17.9	17.7	18.5	18.3
71
72
73
74
75
76
77		24.7	27.4	24.4	24.5		16.9	21.6	17.9	17	18.4						16.1	18.4	18.4	19.3	19.1
78
79
80
81
82
83
84		24.9	29.1	24.2	24.3		17.1	21.6	18.4	18.4	19.1						16.3	18.3	18	19.1	19.2
