# Supplementary material for: Dose escalation pre-clinical trial of novel DOK7-AAV in mouse model of DOK7 congenital myasthenia
Source: Brain Commun. 2025 Jan 30;7(1):fcaf046. doi: 10.1093/braincomms/fcaf046 (PMC11814498; doi:10.1093/braincomms/fcaf046)
Supplement: fcaf046_Supplementary_Data [file fcaf046_supplementary_data.zip › Supplementary File 2 Strength Data.xlsx]

## Sheet: Hang test data
								Inverted screen hang test
								Cumulative time on screen (seconds)
		WT Male					WT female					male 6x1013 vg/kg						female 6x1013 vg/kg						male 1x1014 vg/kg						female 1x1014 vg/kg
age (weeks)		59.2e	60.3g	71.7d	81.5d		59.2a	59.2f	69.1c	67.2f		59.2b	58.2e	80.1a	60.3f	86.1c		60.2i	67.3b	60.7b	73.4a	81.2a		81.2b	73.7b	84.3d	87.1a	87.1c		67.5b	74.3a	81.1b	87.1b	80.5a
4		142	540	410	90		180	1041	309	786		307	440	737	375	1123		1800	1335	1800	31	1777		1176	508	1395	1800	1800		1800	1800	1184	1404	1490
6		310	572	491	387		433	1386	177	649		774	1698	663	754	1188		1800	1413	1800	1683	1800		1687	1800	1800	1697	1800		1661	1800	1800	1800	1800
8		304	470	369	464		520	759	359	975		1011	1216	825	470	645		1800	1275	1800	1653	1800		1330	1359	1358	1800	1800		1800	1800	1800	1044	1800
10		332	452	357	440		377	531	304	496		571	847	427	333	594		1800	838	1800	1370	1166		779	1362	1241	1520	1608		1800	1800	1800	794	1800
12		368	371	329	322		368	530	283	611		615	621	357	274	570		1800	645	1300	1288	548		397	820	282	880	648		1298	1800	1091	578	1312

## Sheet: rotarod data
									Rotarod
				All data from all tries									Summary of maximum values
	Dose A = 6x1013 g/kg
	Dose C = 1x1014 g/kg
				duration to fall (seconds)										Max duration (seconds)
			Date	mouse ID
					try 1	try 2	try 3	maximum duration			WT			59.2e	60.3g	71.7d	81.5d
8 weeks	WT saline	male	2022-04-07	59.2e	117.3	186.09	175.55	186.09				male	8 weeks	186.09	288.44	232.09	160.97
			2022-05-18	60.3g	96.98	172.06	288.44	288.44					12 weeks	212.19	197.13	138.74	120.34
			2022-09-30	71.7d	230.98	208.89	232.09	232.09
			2023-03-10	81.5d	160.97	136.49	135.66	160.97
														59.2a	59.2f	69.1c	67.2f
		female	2022-04-07	59.2a	213.45	150.27	187.88	213.45				female	8 weeks	213.45	310	255.67	298.22
			2022-04-07	59.2f	211.25	200.78	310	310					12 weeks	309.98	310	231.31	257.03
			2022-05-03	69.1c	158.14	255.67	215.41	255.67
			2022-05-26	67.2f	82.97	249.47	298.22	298.22
														59.2b	58.2e	60.3f	80.1a	86.1c
											Dose A	male	8 weeks	261.64	280.34	171.73	146.52	145.14
	Dose A	male	2022-04-07	59.2b	216.47	43.83	261.64	261.64					12 weeks	204.53	255.69	218.02	133.25	269.63
			2022-04-26	58.2e	141.92	280.34	271.34	280.34
			2022-05-18	60.3f	171.73	29.69	62.84	171.73
			2022-11-04	80.1a	59.45	134.67	146.52	146.52						60.2i	67.3b	60.7b	73.4a	81.2a
			2023-02-09	86.1c	145.14	106.7	108.92	145.14				female	8 weeks	259.23	263.22	199.3	250.78	204.05
													12 weeks	222.91	288.78	115.3	192.19	288.47
		female	2022-04-13	60.2i	163.84	245.02	259.23	259.23
			2022-06-17	67.3b	231.81	263.22	260.16	263.22
			2022-09-02	60.7b	157.77	199.3	83.36	199.3
			2022-10-10	73.4a	96.59	176.69	250.78	250.78						73.7b	81.2b	84.3d	87.1a	87.1c
			2022-12-28	81.2a	204.05	159.17	164.7	204.05			Dose C	male	8 weeks	226.14	267.77	226.64	221.2	249.33
													12 weeks	201.98	242.74	198.63	287.98	222.7
	Dose C	male	2022-12-16	73.7b	161.75	102.41	226.14	226.14
			2022-12-28	81.2b	171.06	267.77	207.55	267.77						67.5b	74.3a	81.1b	87.1b	80.5a
			2023-01-18	84.3d	38.05	226.64	213.25	226.64				female	8 weeks	89.11	98.99	310	278.5	310
			2023-03-03	87.1a	221.2	214.24	74.19	221.2					12 weeks	80.23	126.42	310	242.91	309.98
			2023-03-03	87.1c	196.75	189.31	249.33	249.33
		female	2022-05-09	67.5b	54.16	89.11	67.67	89.11
			2022-07-09	74.3a	5.36	62.44	98.99	98.99
			2022-12-02	81.1b	199.61	310	309.97	310
			2023-03-03	87.1b	260.05	276.75	278.5	278.5
			2023-03-03	80.5a	255.03	310	274.08	310
12 weeks	WT saline	male	2022-05-03	59.2e	193.08	190.53	212.19	212.19
			2022-06-21	60.3g	99.55	134.19	197.13	197.13
			2022-10-31	71.7d	64.22	138.74	127.58	138.74
			2023-03-10	81.5d	92.39	97.47	120.34	120.34
		female	2022-05-03	59.2a	288.61	281.38	309.98	309.98
			2022-05-03	59.2f	193.2	310	309.98	310
			2022-05-31	69.1c	175.74	231.31	145.98	231.31
			2022-06-28	67.2f	136.66	257.03	180.61	257.03
	Dose A	male	2022-05-03	59.2b	183.78	177.92	204.53	204.53
			2022-05-23	58.2e	150.38	207.63	255.69	255.69
			2022-06-21	60.3f	136.81	218.02	195.28	218.02
			2022-12-06	80.1a	96.42	133.25	127.66	133.25
			2023-03-07	86.1c	136.53	269.63	179.72	269.63
		female	2022-05-16	60.2i	92.64	222.91	240.51	222.91
			2022-07-21	67.3b	193.67	282.64	288.78	288.78
			2022-09-30	60.7b	73.63	115.3	91.53	115.3
			2022-11-08	73.4a	139.67	177.64	192.19	192.19
			2023-01-24	81.2a	181.03	105.34	288.47	288.47
	Dose C	male	2023-01-18	73.7b	75.36	94.28	201.98	201.98
			2023-01-24	81.2b	202.7	242.74	220.06	242.74
			2023-02-14	84.3d	176.58	160.56	198.63	198.63
			2023-03-31	87.1a	184.52	287.98	71.19	287.98
			2023-03-31	87.1c	184.48	222.7	121.94	222.7
		female	2022-06-09	67.5b	69.25	24.5	80.23	80.23
			2022-06-09	74.3a	83.94	98.63	126.42	126.42
			2023-01-03	81.1b	219.77	310	310	310
			2023-03-31	87.1b	203.17	218.03	242.91	242.91
			2023-03-31	80.5a	297.72	271.28	309.98	309.98

## Sheet: grip strength
										Grip Strength Test
					All data from all tries											Summary of maximum values
		Dose A = 6x1013 g/kg
		Dose C = 1x1014 g/kg
																		Max force (g)
			Date	mouse ID			force (g)			maximum force (g)
					try 1	try 2	try 3	try 4	try 5
8 weeks	WT saline	male	2022-04-07	59.2e	98.5	75.5	77.25	84.25	83.5	98.5				WT			59.2e	60.3g	71.7d	81.5d
			2022-05-18	60.3g	96.25	99	102	98	45.75	102					male	8 weeks	98.5	102	111.25	164.5
			2022-09-30	71.7d	111.25	75	90.5	48.5	110.5	111.25						12 weeks	87	95.75	92.75	154.25
			2023-03-10	81.5d	164.5	93.25	96.25	98	141	164.5
		female	2022-04-07	59.2a	49.25	22.25	22.25	114	87	114							59.2a	59.2f	69.1c	67.2f
			2022-04-07	59.2f	80.25	84.25	94.5	82.5	78.5	94.5					female	8 weeks	114	94.5	99	110.5
			2022-05-03	69.1c	44	62.5	76.25	62.5	99	99						12 weeks	76.75	65.25	91.75	95
			2022-05-26	67.2f	46.25	101.5	56	92.25	110.5	110.5
																	59.2b	58.2e	60.3f	80.1a	86.1c
	Dose A	male	2022-04-07	59.2b	98.5	75.5	77.25	84.25	83.5	98.5				Dose A	male	8 weeks	83.5	70.5	81.25	100.25	152.5
			2022-04-26	58.2e	40.5	36.5	47.5	61.25	70.5	70.5						12 weeks	100.25	84.75	100.75	107.75	128.25
			2022-05-18	60.3f	64	38.75	52	64.75	81.25	81.25
			2022-11-04	80.1a	90	114	79	68.75	100.25	100.25
			2023-02-09	86.1c	152.5	87	111.25	129	123.25	152.5							60.2i	67.3b	60.7b	73.4a	81.2a
															female	8 weeks	82	97.25	62.5	99.75	103.7
		female	2022-04-13	60.2i	72.75	82	79	53.75	73.75	82						12 weeks	80.25	90.5	82.5	79	104.25
			2022-06-17	67.3b	63	29	85.25	97.25	59.5	97.25
			2022-09-02	60.7b	57.75	53.75	62.5	62.5	61.75	62.5
			2022-10-10	73.4a	99.75	43.5	75	80.75	47	99.75							73.7b	81.2b	84.3d	87.1a	87.1c
			2022-12-28	81.2a	63.5	51	635	61.7	103.7	103.7				Dose C	male	8 weeks	119.25	100.7	112.75	108.25	122
																12 weeks	130.75	93.25	53.75	96.25	67.5
	Dose C	male	2022-12-16	73.7b	43.5	48.5	119.25	83	82	119.25
			2022-12-28	81.2b	59	99	90.5	92.7	100.7	100.7							67.5b	74.3a	81.1b	87.1b	80.5a
			2023-01-18	84.3d	80.75	58.25	112.75	64.75	104.75	112.75					female	8 weeks	61.25	98	88.2	99	114
			2023-03-03	87.1a	64.75	91.75	97.25	108.25	60.75	108.25						12 weeks	63.5	80.25	91.7	119.75	89.25
			2023-03-03	87.1c	65.25	122	78.5	83	55.5	122
		female	2022-05-09	67.5b	40	52.75	61.25	36.5	60.75	61.25
			2022-07-09	74.3a	88.25	98	70.5	74.5	83	98
			2022-12-02	81.1b	52.7	62.5	84.7	77.2	88.2	88.2
			2023-03-03	87.1b	74.5	95.75	99	76.75	55.5	99
			2023-03-03	80.5a	73.75	76.75	79.5	114	84.25	114
12 weeks	WT saline	male	2022-05-03	59.2e	87	63.5	57.75	53.25	78.5	87
			2022-06-21	60.3g	95.75	86.5	79	90.5	82.5	95.75
			2022-10-31	71.7d	72.25	54.25	64.75	77.75	92.75	92.75
			2023-03-10	81.5d	154.25	121.5	78.5	86.5	147.75	154.25
		female	2022-05-03	59.2a	26.75	36.5	30.25	76.75	58.25	76.75
			2022-05-03	59.2f	52.75	65.25	43	56.75	31.5	65.25
			2022-05-31	69.1c	33.75	91.75	32	44.5	40	91.75
			2022-06-28	67.2f	82.5	48	71	51	95	95
	Dose A	male	2022-05-03	59.2b	100.25	83.5	94.5	58.25	51	100.25
			2022-05-23	58.2e	44.5	79.5	84.75	80.75	21	84.75
			2022-06-21	60.3f	51	49.25	76.75	70.5	100.75	100.75
			2022-12-06	80.1a	32	95	107.75	74.5	85.25	107.75
			2023-03-07	86.1c	114.5	128.25	128.25	76.25	76.25	128.25
		female	2022-05-16	60.2i	63	43.5	80.25	59	50.25	80.25
			2022-07-21	67.3b	60.75	90.5	68	69.75	68	90.5
			2022-09-30	60.7b	82.5	48.5	72.75	35.5	63	82.5
			2022-11-08	73.4a	71	43	71.5	79	21	79
			2023-01-24	81.2a	45.25	104.25	34.75	76.75	95	104.25
	Dose C	male	2023-01-18	73.7b	130.75	96.75	47.5	99	96.75	130.75
			2023-01-24	81.2b	61.25	71	93.25	74.5	71.5	93.25
			2023-02-14	84.3d	48	53.75	40	49.75	33.25	53.75
			2023-03-31	87.1a	95	96.25	73.75	73.25	92.75	96.25
			2023-03-31	87.1c	56	41.75	31.5	67.5	35.5	67.5
		female	2022-06-09	67.5b	41.25	63.5	49.25	32	57.75	63.5
			2022-06-09	74.3a	64	69.25	80.25	75	72.75	80.25
			2023-01-03	81.1b	56	38.7	78.5	91.7	55	91.7
			2023-03-31	87.1b	36	112.75	119.75	64.75	109.5	119.75
			2023-03-31	80.5a	84.25	89.25	83.5	43.5	47	89.25
