# Supplementary material for: Dose escalation pre-clinical trial of novel DOK7-AAV in mouse model of DOK7 congenital myasthenia
Source: Brain Commun. 2025 Jan 30;7(1):fcaf046. doi: 10.1093/braincomms/fcaf046 (PMC11814498; doi:10.1093/braincomms/fcaf046)
Supplement: fcaf046_Supplementary_Data [file fcaf046_supplementary_data.zip › Supplementary File 3 Hang Test Analyses.xlsx]

## Sheet: Stats tests on raw Hang times
Data compared	statistical method	p value
Male WT vs 6x10^13	2-way ANOVA, not assuming sphericity, Alpha = 0.05, Geusser-Greenhouse multiple correction	0.0211
Male WT vs 1x10^14	2-way ANOVA, not assuming sphericity, Alpha = 0.05, Geusser-Greenhouse multiple correction	<0.0001
Male 6x10^13 vs 1x10^14	2-way ANOVA, not assuming sphericity, Alpha = 0.05, Geusser-Greenhouse multiple correction	0.0018
Males week 4 WT vs 6x10^13	2-way ANOVA, Šídák's multiple comparisons test	0.3849
Males week 4 WT vs 1x10^14	2-way ANOVA, Šídák's multiple comparisons test	0.0264
Males week 4 6x10^13 vs 1x10^14	2-way ANOVA, Šídák's multiple comparisons test	0.1038
Males week 6 WT vs 6x10^13	2-way ANOVA, Šídák's multiple comparisons test	0.1107
Males week 6 WT vs 1x10^14	2-way ANOVA, Šídák's multiple comparisons test	<0.0001
Males week 6 6x10^13 vs 1x10^14	2-way ANOVA, Šídák's multiple comparisons test	0.0525
Males week 8 WT vs 6x10^13	2-way ANOVA, Šídák's multiple comparisons test	0.0809
Males week 8 WT vs 1x10^14	2-way ANOVA, Šídák's multiple comparisons test	0.0006
Males week 8 6x10^13 vs 1x10^14	2-way ANOVA, Šídák's multiple comparisons test	0.0117
Males week 10 WT vs 6x10^13	2-way ANOVA, Šídák's multiple comparisons test	0.3785
Males week 10 WT vs 1x10^14	2-way ANOVA, Šídák's multiple comparisons test	0.0083
Males week 10 6x10^13 vs 1x10^14	2-way ANOVA, Šídák's multiple comparisons test	0.0109
Males week 12 WT vs 6x10^13	2-way ANOVA, Šídák's multiple comparisons test	0.3274
Males week 12 WT vs 1x10^14	2-way ANOVA, Šídák's multiple comparisons test	0.2488
Males week 12 6x10^13 vs 1x10^14	2-way ANOVA, Šídák's multiple comparisons test	0.8035
WT Males week 4 vs 6	2-way ANOVA, Šídák's multiple comparisons test	0.6049
WT Males week 6 vs 12	2-way ANOVA, Šídák's multiple comparisons test	0.9023
6x10^13 Males week 4 vs 6	2-way ANOVA, Šídák's multiple comparisons test	0.7917
6x10^13 Males week 6 vs 12	2-way ANOVA, Šídák's multiple comparisons test	0.2519
1x10^14 Males week 4 vs 6	2-way ANOVA, Šídák's multiple comparisons test	0.8319
1x10^14 Males week 6 vs 12	2-way ANOVA, Šídák's multiple comparisons test	0.0069
Female WT vs 6x10^13	2-way ANOVA, not assuming sphericity, Alpha = 0.05, Geusser-Greenhouse multiple correction	0.0024
Female WT vs 1x10^14	2-way ANOVA, not assuming sphericity, Alpha = 0.05, Geusser-Greenhouse multiple correction	0.0007
Female 6x10^13 vs 1x10^14	2-way ANOVA, not assuming sphericity, Alpha = 0.05, Geusser-Greenhouse multiple correction	0.5563
Females week 4 WT vs 6x10^13	2-way ANOVA, Šídák's multiple comparisons test	0.2665
Females week 4 WT vs 1x10^14	2-way ANOVA, Šídák's multiple comparisons test	0.0283
Females week 4 6x10^13 vs 1x10^14	2-way ANOVA, Šídák's multiple comparisons test	0.9481
Females week 6 WT vs 6x10^13	2-way ANOVA, Šídák's multiple comparisons test	0.0694
Females week 6 WT vs 1x10^14	2-way ANOVA, Šídák's multiple comparisons test	0.067
Females week 6 6x10^13 vs 1x10^14	2-way ANOVA, Šídák's multiple comparisons test	0.7872
Females week 8 WT vs 6x10^13	2-way ANOVA, Šídák's multiple comparisons test	0.003
Females week 8 WT vs 1x10^14	2-way ANOVA, Šídák's multiple comparisons test	0.0052
Females week 8 6x10^13 vs 1x10^14	2-way ANOVA, Šídák's multiple comparisons test	0.9996
Females week 10 WT vs 6x10^13	2-way ANOVA, Šídák's multiple comparisons test	0.0151
Females week 10 WT vs 1x10^14	2-way ANOVA, Šídák's multiple comparisons test	0.0099
Females week 10 6x10^13 vs 1x10^14	2-way ANOVA, Šídák's multiple comparisons test	0.8577
Females week 12 WT vs 6x10^13	2-way ANOVA, Šídák's multiple comparisons test	0.122
Females week 12 WT vs 1x10^14	2-way ANOVA, Šídák's multiple comparisons test	0.0429
Females week 12 6x10^13 vs 1x10^14	2-way ANOVA, Šídák's multiple comparisons test	0.9848
WT Females week 4 vs 6	2-way ANOVA, Šídák's multiple comparisons test	0.9997
WT Females week 6 vs 12	2-way ANOVA, Šídák's multiple comparisons test	0.9939
6x10^13 Females week 4 vs 6	2-way ANOVA, Šídák's multiple comparisons test	0.9848
6x10^13 Females week 6 vs 12	2-way ANOVA, Šídák's multiple comparisons test	0.3921
1x10^14 Females week 4 vs 6	2-way ANOVA, Šídák's multiple comparisons test	0.8202
1x10^14 Females week 6 vs 12	2-way ANOVA, Šídák's multiple comparisons test	0.4095

## Sheet: On weight corrected hang times
Data compared	statistical method	p value
Male WT vs 6x10^13	2-way ANOVA, not assuming sphericity, Alpha = 0.05, Geusser-Greenhouse multiple correction	0.2713
Male WT vs 1x10^14	2-way ANOVA, not assuming sphericity, Alpha = 0.05, Geusser-Greenhouse multiple correction	0.0019
Male 6x10^13 vs 1x10^14	2-way ANOVA, not assuming sphericity, Alpha = 0.05, Geusser-Greenhouse multiple correction	0.0158
Males week 4 WT vs 6x10^13	2-way ANOVA, Šídák's multiple comparisons test	0.9517
Males week 4 WT vs 1x10^14	2-way ANOVA, Šídák's multiple comparisons test	0.1858
Males week 4 6x10^13 vs 1x10^14	2-way ANOVA, Šídák's multiple comparisons test	0.3071
Males week 6 WT vs 6x10^13	2-way ANOVA, Šídák's multiple comparisons test	0.3703
Males week 6 WT vs 1x10^14	2-way ANOVA, Šídák's multiple comparisons test	<0.0001
Males week 6 6x10^13 vs 1x10^14	2-way ANOVA, Šídák's multiple comparisons test	0.1085
Males week 8 WT vs 6x10^13	2-way ANOVA, Šídák's multiple comparisons test	0.3473
Males week 8 WT vs 1x10^14	2-way ANOVA, Šídák's multiple comparisons test	0.0022
Males week 8 6x10^13 vs 1x10^14	2-way ANOVA, Šídák's multiple comparisons test	0.0441
Males week 10 WT vs 6x10^13	2-way ANOVA, Šídák's multiple comparisons test	0.9901
Males week 10 WT vs 1x10^14	2-way ANOVA, Šídák's multiple comparisons test	0.0237
Males week 10 6x10^13 vs 1x10^14	2-way ANOVA, Šídák's multiple comparisons test	0.0254
Males week 12 WT vs 6x10^13	2-way ANOVA, Šídák's multiple comparisons test	0.9961
Males week 12 WT vs 1x10^14	2-way ANOVA, Šídák's multiple comparisons test	0.7529
Males week 12 6x10^13 vs 1x10^14	2-way ANOVA, Šídák's multiple comparisons test	0.8895
WT Males week 4 vs 6	2-way ANOVA, Šídák's multiple comparisons test	0.1641
WT Males week 6 vs 12	2-way ANOVA, Šídák's multiple comparisons test	>0.9999
6x10^13 Males week 4 vs 6	2-way ANOVA, Šídák's multiple comparisons test	0.3409
6x10^13 Males week 6 vs 12	2-way ANOVA, Šídák's multiple comparisons test	0.4803
1x10^14 Males week 4 vs 6	2-way ANOVA, Šídák's multiple comparisons test	0.0226
1x10^14 Males week 6 vs 12	2-way ANOVA, Šídák's multiple comparisons test	0.0389
Female WT vs 6x10^13	2-way ANOVA, not assuming sphericity, Alpha = 0.05, Geusser-Greenhouse multiple correction	0.0188
Female WT vs 1x10^14	2-way ANOVA, not assuming sphericity, Alpha = 0.05, Geusser-Greenhouse multiple correction	0.0108
Female 6x10^13 vs 1x10^14	2-way ANOVA, not assuming sphericity, Alpha = 0.05, Geusser-Greenhouse multiple correction	0.4298
Females week 4 WT vs 6x10^13	2-way ANOVA, Šídák's multiple comparisons test	0.8668
Females week 4 WT vs 1x10^14	2-way ANOVA, Šídák's multiple comparisons test	0.3781
Females week 4 6x10^13 vs 1x10^14	2-way ANOVA, Šídák's multiple comparisons test	0.751
Females week 6 WT vs 6x10^13	2-way ANOVA, Šídák's multiple comparisons test	0.404
Females week 6 WT vs 1x10^14	2-way ANOVA, Šídák's multiple comparisons test	0.3194
Females week 6 6x10^13 vs 1x10^14	2-way ANOVA, Šídák's multiple comparisons test	0.644
Females week 8 WT vs 6x10^13	2-way ANOVA, Šídák's multiple comparisons test	0.0636
Females week 8 WT vs 1x10^14	2-way ANOVA, Šídák's multiple comparisons test	0.0613
Females week 8 6x10^13 vs 1x10^14	2-way ANOVA, Šídák's multiple comparisons test	0.999
Females week 10 WT vs 6x10^13	2-way ANOVA, Šídák's multiple comparisons test	0.0107
Females week 10 WT vs 1x10^14	2-way ANOVA, Šídák's multiple comparisons test	0.0128
Females week 10 6x10^13 vs 1x10^14	2-way ANOVA, Šídák's multiple comparisons test	0.7739
Females week 12 WT vs 6x10^13	2-way ANOVA, Šídák's multiple comparisons test	0.2146
Females week 12 WT vs 1x10^14	2-way ANOVA, Šídák's multiple comparisons test	0.1276
Females week 12 6x10^13 vs 1x10^14	2-way ANOVA, Šídák's multiple comparisons test	0.9904
WT Females week 4 vs 6	2-way ANOVA, Šídák's multiple comparisons test	0.9502
WT Females week 6 vs 12	2-way ANOVA, Šídák's multiple comparisons test	>0.9999
6x10^13 Females week 4 vs 6	2-way ANOVA, Šídák's multiple comparisons test	0.1548
6x10^13 Females week 6 vs 12	2-way ANOVA, Šídák's multiple comparisons test	0.9706
1x10^14 Females week 4 vs 6	2-way ANOVA, Šídák's multiple comparisons test	0.0445
1x10^14 Females week 6 vs 12	2-way ANOVA, Šídák's multiple comparisons test	0.9365
