# Supplementary material for: Dose escalation pre-clinical trial of novel DOK7-AAV in mouse model of DOK7 congenital myasthenia
Source: Brain Commun. 2025 Jan 30;7(1):fcaf046. doi: 10.1093/braincomms/fcaf046 (PMC11814498; doi:10.1093/braincomms/fcaf046)
Supplement: fcaf046_Supplementary_Data [file fcaf046_supplementary_data.zip › Supplementary File 4 EMG Data.xlsx]

## Sheet: EMG data WT male
						CMAP as a percent of the first stimulus
		1 Hz					3 Hz					5 Hz					10Hz					20Hz
	mouse ID	59.2e	60.3g	71.7d	81.5d	t test 5th vs 1st	59.2e	60.3g	71.7d	81.5d		59.2e	60.3g	71.7d	81.5d		59.2e	60.3g	71.7d	81.5d
Stimulation number	1	100	100	100	100		100	100	100	100		100	100	100	100		100	100	100	100		100	100	100	100
	2	99.7347	101.665	99.9252	100.394		99.6237	100.464	100.459	100.599		100.432	97.0234	100.171	100.673		99.8304	103.544	101.122	101.43		102.356	92.8197	102.221	100.78
	3	99.8142	102.853	99.9726	100.696		99.4067	98.4065	100.503	101.48		99.8821	95.6816	100.848	101.843		99.7197	101.842	100.673	101.979		101.667	93.0327	101.762	102.262
	4	99.6752	99.1994	99.8356	100.24		99.768	99.6996	101.18	101.135		99.478	94.9695	100.679	101.585		99.4272	98.5295	101.419	102.236		101.868	91.4365	102.935	102.682
	5	98.6766	98.2381	99.9938	100.654		99.4844	96.7434	100.558	101.94		98.7237	98.8936	100.855	101.555		98.9342	97.0783	100.903	101.938		100.488	91.2278	101.032	101.965
	6	99.2551	98.339	99.4985	100.031		99.3422	98.0271	100.995	101.706		98.4559	97.613	100.629	101.819		98.5259	97.8201	101.161	100.546		98.7933	89.0117	102.325	101.195
	7	99.0578	100.332	99.1855	100.655		99.1208	98.1317	100.547	101.492		99.4318	95.0405	100.799	102.264		98.0163	95.1117	100.909	100.441		98.8085	91.6816	100.652	100.905
	8	98.6852	97.5026	99.1744	100.344		99.7946	99.0172	101.226	101.953		99.3497	97.2501	101.083	101.851		98.3894	97.56	101.585	100.69		97.7135	88.18	102.187	99.119
	9	99.3936	99.446	98.8878	100.054		99.6311	97.366	100.761	101.687		99.3215	94.9252	100.608	101.422		97.6094	97.1454	100.883	100.749		98.2667	88.7036	100.138	97.923
	10	98.9782	96.8769	98.4899	100.088		99.8021	95.2165	100.659	101.976		99.1573	95.5543	100.616	101.376		96.9789	95.0952	100.341	100.25		97.9959	86.9426	100.378	97.3202

## Sheet: EMG data WT female
						CMAP as a percent of the first stimulus
		1 Hz					3 Hz					5 Hz					10Hz					20Hz
	mouse ID	59.2a	59.2f	69.1c	67.2f		59.2a	59.2f	69.1c	67.2f		59.2a	59.2f	69.1c	67.2f		59.2a	59.2f	69.1c	67.2f		59.2a	59.2f	69.1c	67.2f
Stimulation number	1	100	100	100	100		100	100	100	100		100	100	100	100		100	100	100	100		100	100	100	100
	2	99.4453	100.218	99.5008	100.684		100.643	100.867	101.041	101.354		100.594	100.7	100.659	101.148		100.316	100.164	100.38	100.861		98.9486	100.615	100.814	102.055
	3	99.9101	100.042	99.5919	99.9422		100.966	100.908	100.675	100.869		100.301	100.625	99.9579	101.037		101.114	101.402	100.496	101.161		99.2522	101.006	101.053	101.064
	4	99.583	100.182	99.7303	100.417		100.768	100.967	100.201	101.466		100.852	100.723	99.2554	101.849		101.497	101.278	100.122	100.451		99.4959	101.259	101.238	102.025
	5	100.081	99.9922	99.3684	100.792		101.031	100.959	100.75	100.979		101.003	101.051	99.6401	101.09		101.232	100.797	99.8548	100.601		100.05	101.856	100.668	101.318
	6	100.395	100.594	99.4109	100.271		101.301	101.095	100.139	101.266		100.878	100.936	99.6544	100.643		101.781	101.48	99.3057	99.9228		99.331	101.678	100.083	99.691
	7	100.022	100.19	98.983	100.566		100.652	100.991	100.427	101.059		101.112	101.498	99.54	101.038		101.677	101.404	98.8484	98.8902		100.235	102.749	99.3897	98.9065
	8	100.024	99.8651	99.0064	100.648		101.05	101.259	100.369	101.42		100.961	101.01	99.6224	100.768		101.91	101.296	98.5945	98.8851		99.9285	102.451	99.5695	99.2874
	9	100.35	99.9983	99.1072	100.783		101.308	101.465	100.393	100.427		101.106	101.907	99.7695	100.514		101.89	102.226	98.6312	99.2504		100.186	102.479	98.8448	97.2322
	10	99.9766	100.178	99.8469	99.9664		100.444	101.594	100.24	101.226		100.473	101.426	99.2072	101.066		102.11	101.659	98.6379	98.8092		100.054	102.536	98.8402	96.6776

## Sheet: EMG data 6x10^13 Male
							CMAP as a percent of the first stimulus
		1 Hz						3 Hz						5 Hz						10Hz						20Hz
	mouse ID	58.2e	59.2b	60.3f	80.1a	86.1c		58.2e	59.2b	60.3f	80.1a	86.1c		58.2e	59.2b	60.3f	80.1a	86.1c		58.2e	59.2b	60.3f	80.1a	86.1c		58.2e	59.2b	60.3f	80.1a	86.1c
Stimulation number	1	100	100	100	100	100		100	100	100	100	100		100	100	100	100	100		100	100	100	100	100		100	100	100	100	100
	2	98.1926	98.9252	96.9485	96.7521	98.56		96.6173	98.5789	94.4731	94.3016	96.7357		96.3037	95.7419	94.1814	91.7031	95.3879		95.7586	96.977	94.2686	94.1452	96.1621		95.654	96.977	94.5062	92.1536	97.0683
	3	98.0564	98.8411	96.4081	96.2022	97.8331		94.0612	96.1767	91.557	89.4892	93.7056		93.4352	91.9591	89.4039	85.1296	92.1493		91.9027	90.9929	88.4606	85.738	91.3593		91.9263	90.9929	87.3056	85.4862	92.2092
	4	97.6863	98.2987	96.993	95.8354	97.8584		93.4769	95.2643	90.7028	88.323	92.8829		91.9447	88.7007	86.4127	82.2246	89.9189		89.2607	87.0101	82.8846	79.2518	87.7416		88.2223	87.0101	80.6061	78.3654	88.1371
	5	97.4906	98.8999	96.9618	95.6656	97.9332	0.0317165	93.2514	95.3623	90.0578	87.0718	92.8341	0.0166926	90.7826	87.8369	84.6023	80.4401	88.6982	0.00438271	87.5414	84.3775	78.4582	75.8403	85.4956	0.00384332	85.2248	84.3775	73.6285	72.1597	84.5003
	6	97.3267	98.3494	97.0517	95.7511	97.0299		93.3582	95.0918	89.21	86.824	92.2331		90.7449	87.2473	84.5027	79.9693	88.4548		86.4327	82.8598	76.9734	73.5803	83.5891		83.6082	82.8598	69.636	67.6411	81.9126
	7	97.2846	98.7355	97.3485	96.1893	97.5348		92.9013	95.0554	89.7168	86.7168	92.1873		90.5997	86.3311	84.1474	79.3691	88.4574		86.4005	81.5554	75.3132	71.5717	83.5527		82.9874	81.5554	67.1171	64.6793	81.2428
	8	96.858	98.6797	97.7204	95.7755	97.9697		92.973	95.0265	89.3461	86.9832	91.8555		90.3532	87.0351	84.0843	79.6266	88.2978		86.2909	81.0139	75.6119	72.2435	83.2674		82.6127	81.0139	66.235	63.9471	80.1333
	9	97.0936	98.4381	96.678	95.6849	97.7872		92.8818	94.8651	89.2204	88.4074	91.6657		90.2918	86.7004	84.3575	79.1999	88.2146		86.0822	81.2433	74.974	71.2487	82.7597		82.3947	81.2433	65.673	62.9502	79.8068
	10	97.1306	98.86	97.3656	96.0006	98.4529		92.6335	94.9977	89.2436	87.1767	92.2316		90.478	86.8302	84.17	80.1164	88.7195		86.0756	81.3698	74.5495	71.3249	82.6059		81.9374	81.3698	65.2329	63.447	79.9859

## Sheet: EMG data 6x10^13 Female
							CMAP as a percent of the first stimulus
		1 Hz						3 Hz						5 Hz						10Hz						20Hz
	mouse ID	60.2i	67.3b	60.7b	80.1a	81.2a		60.2i	67.3b	60.7b	80.1a	81.2a		60.2i	67.3b	60.7b	80.1a	81.2a		60.2i	67.3b	60.7b	80.1a	81.2a		60.2i	67.3b	60.7b	80.1a	81.2a
Stimulation number	1	100	100	100	100	100		100	100	100	100	100		100	100	100	100	100		100	100	100	100	100		100	100	100	100	100
	2	97.1356	99.1409	98.8081	98.1016	95.9665		93.8753	98.4432	97.0737	96.1104	92.5755		95.3469	98.1037	97.48	95.899	91.8409		94.6324	98.2653	96.9712	96.4378	92.6485		96.4498	98.7339	97.1738	96.5098	94.4054
	3	96.4676	98.8677	98.1938	97.6211	94.958		91.0464	97.1586	95.2167	93.3388	88.2555		91.7189	96.53	93.8324	92.1793	85.222		89.9306	96.0478	94.2638	91.9985	84.8916		92.78	96.3756	95.0248	92.9756	86.2473
	4	95.7937	98.9555	98.0709	97.5293	94.9194		89.4491	96.87	94.3684	91.8747	85.6189		88.5076	94.9649	92.6987	89.3285	81.4773		85.7583	94.0613	91.6272	87.5204	78.082		88.4795	93.9089	91.6918	88.2024	79.1178
	5	94.6004	98.9275	97.9011	97.6852	94.5149		88.9255	96.8088	94.2076	91.8954	85.4658		86.9056	94.6657	91.8832	88.1854	79.3852		83.0032	93.0737	89.8786	84.8765	73.8171		84.425	92.0375	89.1651	84.3384	73.4085
	6	94.8192	98.8314	98.1642	97.6237	94.9282		89.3931	96.8687	93.8266	92.0346	85.2379		86.9451	94.6325	91.1401	87.8186	78.8273		81.5962	92.061	88.6232	83.2423	71.6091		82.1838	90.5823	87.2512	81.8476	69.7957
	7	94.3642	98.8615	97.5334	97.7528	94.273		89.3505	96.9612	93.9448	91.5196	84.6607		87.169	94.4246	91.4456	87.6162	78.9461		80.8459	92.2715	87.671	82.7504	71.0411		80.8395	89.5864	86.1629	80.2135	68.0284
	8	94.4943	98.9955	97.597	97.8092	94.3722		89.1924	96.8957	94.5418	91.1802	85.0032		86.9806	94.6249	91.3423	88.0836	78.6215		79.6701	92.2161	87.5457	82.2019	70.3739		79.833	89.7476	86.067	79.4062	66.9999
	9	94.2263	99.0348	97.9379	98.0736	94.1302		89.5365	97.0254	93.9061	91.8056	84.6688		85.7246	94.5076	91.5475	87.9028	78.2732		80.3716	92.2114	87.5215	82.3449	70.2218		80.1347	90.0442	85.5882	78.8618	66.3106
	10	94.1157	99.102	97.8767	97.8926	93.9797		90.166	96.986	94.0949	91.857	84.6375		87.0979	94.2146	91.3314	87.8026	78.7175		80.4869	92.4146	87.7819	82.3121	70.7597		80.0752	89.8599	85.9304	78.7623	65.6593

## Sheet: EMG data 1x10^14 Male
							CMAP as a percent of the first stimulus
		1 Hz						3 Hz						5 Hz						10Hz						20Hz
	mouse ID	73.7b	81.2b	87.1a	87.1c	84.3d		73.7b	81.2b	87.1a	87.1c	84.3d		73.7b	81.2b	87.1a	87.1c	84.3d		73.7b	81.2b	87.1a	87.1c	84.3d		73.7b	81.2b	87.1a	87.1c	84.3d
Stimulation number	1	100	100	100	100	100		100	100	100	100	100		100	100	100	100	100		100	100	100	100	100		100	100	100	100	100
	2	99.6657	98.7867	99.4645	97.8361	100.084		98.4693	100.378	99.1108	97.318	98.4163		98.0035	98.5986	98.2715	96.6318	98.5597		98.424	98.2234	99.2099	96.8714	98.8856		97.8832	98.4037	101.031	96.7325	99.9927
	3	99.2667	99.0381	99.9345	97.6072	99.4792		97.0298	99.6332	97.714	94.8786	98.2756		96.4832	96.5893	97.0187	93.5554	96.2206		96.8642	96.0687	97.3322	93.7609	97.5051		95.9577	96.6122	100.474	92.7266	97.6943
	4	99.3814	99.0292	99.7609	97.3905	99.4548		96.6354	98.6552	97.794	94.3305	96.8664		96.1387	95.564	96.1761	92.4223	95.9385		95.2028	93.875	96.493	90.2049	95.1919		94.1853	94.2566	99.6187	89.27	95.9993
	5	99.2883	98.7947	100.271	97.1476	99.6936		96.7163	98.1753	97.3165	94.2216	97.0432		95.1216	94.8533	96.4783	91.3761	95.3665		94.3004	92.3071	95.9796	88.934	93.6136		92.4717	92.5796	98.4367	86.388	93.8496
	6	98.887	98.4095	99.9444	97.2735	99.7103		96.5715	98.4837	97.6272	93.8026	96.8549		95.2747	93.8477	96.1506	90.8033	95.2696		93.0966	91.9905	95.4098	87.7105	92.6386		91.338	90.9725	98.3435	84.3098	92.022
	7	98.9153	99.061	99.4726	97.2293	98.7818		96.4691	97.9552	97.7332	94.3421	96.9152		94.8963	93.7315	95.9858	90.6372	95.3245		92.5696	91.5488	95.5989	87.3771	92.7518		89.9512	90.2425	97.5227	83.2378	91.6317
	8	99.3961	98.8511	99.3796	97.5213	99.3076		96.6539	98.5061	96.9783	94.5921	97.2974		94.942	94.0529	95.7698	90.9101	95.2636		92.6075	91.4647	95.6682	87.3405	92.6415		89.6031	89.5733	97.7623	83.4934	91.2099
	9	98.5084	98.5412	99.6319	97.032	99.0518		96.464	98.4962	97.551	93.9021	97.1875		95.4018	94.1113	96.3324	91.3209	95.2971		92.2958	91.9008	95.9547	87.2926	93.444		89.4821	89.2186	97.8625	83.3971	91.56
	10	99.2843	99.0068	99.7557	97.2466	99.3243		96.419	99.0302	97.4096	94.5178	97.0915		94.9155	94.3212	96.4087	90.6898	95.1457		92.5632	91.5123	96.0724	87.7944	92.8392		88.5302	89.09	98.2671	83.1676	91.7358

## Sheet: EMG data 1x10^14 Female
							CMAP as a percent of the first stimulus
		1 Hz						3 Hz						5 Hz						10Hz						20Hz
	mouse ID	67.5b	74.3a	81.1b	87.1b	80.5a		67.5b	74.3a	81.1b	87.1b	80.5a		67.5b	74.3a	81.1b	87.1b	80.5a		67.5b	74.3a	81.1b	87.1b	80.5a		67.5b	74.3a	81.1b	87.1b	80.5a
Stimulation number	1	100	100	100	100	100		100	100	100	100	100		100	100	100	100	100		100	100	100	100	100		100	100	100	100	100
	2	97.5379	98.3449	97.2196	101.031	96.6069		95.912	95.5018	94.7689	94.2306	92.8734		96.6421	94.4978	94.7773	93.6106	92.0319		95.7913	95.3728	94.6228	93.8933	92.4904		96.8582	96.0089	94.2637	94.8266	92.0458
	3	97.0053	97.6069	96.0505	100.474	95.7923		93.1238	93.3337	91.8595	91.2719	90.5122		91.3845	90.956	89.6218	88.8532	87.6875		91.6829	90.3112	88.7673	88.1574	87.4235		92.3648	90.8953	88.1545	88.8769	86.4579
	4	96.7845	97.5283	95.5705	99.6187	96.0785		92.2127	92.9645	89.8573	89.7056	89.8804		89.7415	88.5182	86.9518	86.1224	84.9028		87.4502	86.5643	84.1252	83.1709	83.1278		88.4404	86.7261	84.2555	83.3382	82.4577
	5	96.5963	97.4078	95.5589	98.4367	95.2036		91.3788	92.553	88.6981	89.1401	88.0907		88.5068	87.7142	85.4288	85.1559	84.2953		85.5976	84.5039	81.8301	80.5994	79.3989		85.9749	82.5793	79.9728	79.367	78.8325
	6	96.9678	97.6049	94.8241	98.3435	95.3924		91.1084	92.4198	89.2463	89.3963	89.1494		87.8924	86.6647	85.0384	84.3719	83.7023		84.3506	82.0548	80.4196	79.2178	79.2597		84.2469	80.4594	77.7883	76.6344	75.5739
	7	96.6033	97.7028	95.0917	97.5227	95.7272		91.1549	90.5494	89.0115	89.6797	89.1939		87.9074	87.3924	85.0597	84.6393	83.3699		83.8834	81.6463	79.6597	78.5987	79.0707		82.5559	78.5129	76.0276	74.9496	74.9496
	8	96.9667	97.9176	94.8234	97.7623	95.0754		90.8545	90.8366	89.0961	89.6123	89.1383		87.8406	87.2185	84.7637	84.4332	83.537		83.4032	81.5365	79.5505	78.2656	78.101		81.3148	77.4997	75.2086	74.7352	74.4284
	9	96.3255	96.8145	94.8486	97.8625	94.2902		91.4569	90.3725	88.3416	89.3095	88.8857		87.7055	87.9027	84.9842	84.2573	83.7337		83.8106	81.6758	79.0598	78.4486	78.0273		81.5895	77.4261	75.5753	74.1888	73.1283
	10	96.6013	97.8408	94.267	98.2671	94.9616		91.0695	92.5532	88.7295	89.2243	87.9691		88.6905	87.1698	85.1794	84.7149	82.9206		83.2693	82.1708	79.1323	78.4818	78.0572		81.212	76.9848	75.1807	74.1962	73.0532

## Sheet: decrement 
										Decrement (CMAP amplitude - 8th stimulation as a percent of 1st stimulation)
	Srimulation frequency (Hz)	WT										Dose A											Dose C
		59.2e male WT	59.2a female WT	59.2f female WT	69.1c female WT	60.3g male WT	67.2f female WT	71.7d male WT	81.5d male WT			58.2e male model	59.2b male model	60.2i female	60.3f male model	67.3b female model	60.7b female	73.4a female	80.1a male	81.2a female	86.1c male		67.5b female	74.3a female	81.1b female	73.7b male	81.2b male	84.3d male	87.1b female	80.5a female	87.1a male	87.1c male
	1	98.6852	100.024	99.8651	99.0064	97.5026	100.648	99.1744	100.344			96.858	98.6797	94.4943	97.7204	98.9955	97.597	97.8092	96.0006	94.3722	97.9697		96.9667	97.9176	94.8234	99.3961	98.8511	99.3076	97.7623	95.0754	99.3796	97.5213
	3	99.7946	101.05	101.259	100.369	99.0172	101.42	101.226	101.953			92.973	95.0265	89.1924	89.3461	96.8957	94.5418	91.1802	87.1767	85.0032	91.8555		90.8545	90.8366	89.0961	96.6539	98.5061	97.2974	89.6123	89.1383	96.9783	94.5921
	5	99.3497	100.961	101.01	99.6224	97.2501	100.768	101.083	101.851			90.3532	87.0351	86.9806	84.0843	94.6249	91.3423	88.0836	80.1164	78.6215	88.2978		87.8406	87.2185	84.7637	94.942	94.0529	95.2636	84.4332	83.537	95.7698	90.9101
	10	98.3894	101.91	101.296	98.5945	97.56	98.8851	101.585	100.69			86.2909	81.0139	79.6701	75.6119	92.2161	87.5457	82.2019	71.3249	70.3739	83.2674		83.4032	81.5365	79.5505	92.6075	91.4647	92.6415	78.2656	78.101	95.6682	87.3405
	20	97.7135	99.9285	102.451	99.5695	88.18	99.2874	102.187	99.119			82.6127	81.0139	79.833	66.235	89.7476	86.067	79.4062	63.447	66.9999	80.1333		81.3148	77.4997	75.2086	89.6031	89.5733	91.2099	74.7352	74.4284	97.7623	83.4934
										Both genders plotted Error bars are SD								Male decrement							Female decrement
